# Supplementary material for: Advanced 3D Printing of Polyetherketoneketone Hydroxyapatite Composites via Fused Filament Fabrication with Increased Interlayer Connection
Source: Materials (Basel). 2024 Jun 27;17(13):3161. doi: 10.3390/ma17133161 (PMC11242051; doi:10.3390/ma17133161)
Supplement: Supplementary file 1 [file materials-17-03161-s001.zip]

Archive with 1 entries (1 files):
- materials-3050846-supplementary.pdf
